# Supplementary material for: Metabolic and Molecular Rearrangements of Sauvignon Blanc (Vitis vinifera L.) Berries in Response to Foliar Applications of Specific Dry Yeast
Source: Plants (Basel). 2023 Sep 28;12(19):3423. doi: 10.3390/plants12193423 (PMC10574919; doi:10.3390/plants12193423)
Supplement: Supplementary file 1 [file plants-12-03423-s001.zip › plants-2550638-Supplementary/Table S1.xlsx]

## Sheet: 1
Table S1: Amino acids and glutathione determined in samples from 2020 and 2021.
Year	Treatment	Time	Hydroxyproline	Arginine	Lysine	Aspartic acid	GABA	Histidine	Threonine	Glutamine	Glutamic acid	Serine	Asparagine	Valine	Proline	Tyrosine	Methionine	Leucine	Tryptophan	Phenylalanine	Glutathione	Cysteine	Isoleucine	Resveratrol	Cis-Resveratrol	Epsilon-Viniferin	Viniferin
2020	C	TP2	61.4156	14575.7	20.4053	488.421	229.053	334.046	528.807	1513.42	3286.92	139.923	31.2478	427.518	2848.85	451.64	101.842	499.333	105.941	652.79	4958.39	0.26695	241.938	0.91567	31.6373	46.389	4.65753
2020	C	TP2	58.1728	13213.8	20.106	621.149	322.204	376.125	526.886	1729.63	2914.13	141.39	35.5022	419.96	2487.64	514.308	85.6463	436.368	95.6389	701.719	4764.12	1.37481	218.39	0.40591	5.64733	27.0299	3.61433
2020	C	TP2	50.6652	11339.1	18.2387	550.018	294.909	327.63	557.698	1409.05	2897.87	130.527	26.8427	415.793	2149.01	349.955	86.3702	452.132	89.0482	531.43	4385.91	0.15008	222.528	1.09442	17.6438	27.1088	2.114
2020	T	TP2	41.9733	11974.4	15.934	746.123	200.924	265.079	522.266	1484.85	3329.13	120.145	37.1828	528.676	1540.22	378.715	60.4656	314.452	140.039	296.538	3854.78	0.41583	165.235	0.25103	9.68498	13.8898	0.42385
2020	T	TP2	57.5092	23517	30.8167	563.791	174.182	578.587	563.119	2695.13	2927.48	146.404	52.1434	574.775	3564.43	637.87	94.9349	641.144	232.478	819.623	5284.02	1.00635	307.3	1.79632	26.4851	34.9267	3.44234
2020	T	TP2	50.5932	14007.7	19.8793	691.674	180.553	343.323	551.949	1414.19	2661.41	122.202	25.3851	526.225	2222.44	376.842	69.1984	414.087	166.406	669.057	6314.18	3.29963	224.288	0.77488	14.353	35.5446	3.3194
2020	C	H	146.503	14137.9	12.3606	446.366	56.7945	440.433	439.039	1327.18	3222.78	116.442	9.14934	413.074	9743.07	385.54	50.7633	894.533	156.807	1480.02	4685.42	0.94324	310.865	0.14179	0.35308	18.6195	20.122
2020	C	H	113.892	9009.4	8.00871	366.683	46.5504	259.045	344.886	701.184	2966.23	96.1303	4.09333	358.297	7131.31	352.979	39.2859	594.499	134.41	1588.17	4089.51	2.10918	224.401	0.38822	126.129	39.6105	59.8638
2020	C	H	111.426	6462.09	5.94861	467.11	41.3712	205.29	313.332	724.194	2755.4	86.8601	5.33686	335.094	4426.93	245.302	24.6113	446.491	124.874	1037.7	2601.76	0.40275	168.104	0.26472	51.6244	33.6591	46.3214
2020	T	H	127.007	14485.3	14.9618	471.003	64.3966	436.548	442.866	867.263	3079.65	112.19	16.8125	634.506	5170	487.954	136.141	968.806	298.589	1905.01	3280.18	0.12361	404.18	0.76495	9.97646	39.3292	5.40742
2020	T	H	158.273	13937.5	20.4596	414.997	54.4379	534.778	465.479	923.592	2541.97	115.221	9.71535	705.218	6385.15	434.102	141.392	1256.87	283.024	2125.84	3858.78	3.32039	464.108	0.23389	0.88226	32.7257	13.6994
2020	T	H	120.62	16863.5	13.5117	441.137	88.3653	428.831	420.147	1111.92	3029.61	118.875	11.2463	595.471	5084.32	392.074	83.1756	698.185	186.319	1371.79	3426.38	0.42106	271.665	3.57281	37.1965	36.8902	30.307
2021	C	TP2	70.5498	21780.4	22.9872	305.322	127.557	565.268	543.827	2629.09	3002.57	186.593	35.4431	442.397	6205.27	589.444	92.2901	683.053	201.317	714.653	1989.79	0.17271	280.73	0.02496	3.77428	27.9746	1.42628
2021	C	TP2	65.9429	17398.7	17.7544	289.744	323.34	383.61	580.042	2040.55	2034.7	148.083	28.0195	347.817	3620.32	310.609	55.6779	455.056	106.146	312.316	1725.61	0.54855	194.791	0.01	1.74563	9.13654	0.59859
2021	C	TP2	61.2308	14896.7	56.7909	302.011	93.9323	373.001	521.974	1760.38	2998.51	138.832	25.0199	439.186	5620.83	439.882	56.9176	581.869	169.306	634.739	1849.85	0.09371	213.759	0.11819	2.99744	16.0687	1.03536
2021	T	TP2	72.106	23533.9	24.5604	436.915	170.749	521.539	541.169	2519.8	2581.02	159.611	29.0457	496.904	5932.3	391.891	83.1465	677.314	172.894	482.153	1831.63	0.4297	248.497	0.52152	7.0815	10.023	1.08962
2021	T	TP2	60.6424	13015.1	16.5074	310.348	112.488	376.075	566.925	1912.81	2585.18	168.965	19.4661	486.686	4138.3	340.971	64.3234	526.148	121.336	319.936	1621.38	0.30417	225.048	0.01	0.86883	7.87585	0.23711
2021	T	TP2	59.195	14150.4	17.7418	379.231	134.739	372.063	468.53	1422.13	2934.01	145.446	16.8072	508.501	4695.72	429.924	60.3656	561.338	137.386	553.662	2150.35	0.17821	242.354	1.24644	10.51	27.5149	3.62113
2021	C	H	128.888	23879.3	45.2375	227.022	117.426	716.705	433.723	1429.31	2817.11	139.118	18.7407	808.403	11831.3	594.845	234.48	2067.02	367.301	3100.27	2670.02	0.58298	706.301	0.64311	5.18457	5.92358	3.7326
2021	C	H	116.79	30130	26.2856	264.531	87.9808	775.795	404.305	2038.76	2931.41	147.318	26.8925	666.182	11546.1	731.016	251.436	1853.75	315.692	2835.05	2325.93	0.8144	701.918	0.54972	2.59368	19.8459	13.3574
2021	C	H	121.747	18791.9	15.4853	105.883	78.9736	554.721	391.231	1282.54	2982.89	147.291	15.8249	547.433	10699.6	594.16	214.313	1637.38	348.078	2699.95	1896.37	1.00043	572.38	0.71936	2.34876	12.4443	4.23131
2021	T	H	118.773	12528.2	18.1193	245.895	115.462	456.099	309.366	919.003	2642.94	116.614	10.579	649.831	10121.2	571.081	224.825	1699.95	327.158	2755.92	1152.56	0.26688	573.047	4.63306	21.1385	17.396	35.3778
2021	T	H	124.116	15901.5	15.3281	240.747	108.554	475.338	387.429	930.852	2672.23	141.205	18.2736	691.441	9635.03	575.902	200.809	1495.22	249.826	2059.18	2055.61	1.06039	517.349	0.88923	8.33338	5.62516	3.28081
2021	T	H	119.332	20078.3	18.8772	304.22	108.259	555.878	424.262	1442.98	2930.57	154.355	19.2069	554.186	9847.8	548.049	189.731	1430.87	271.204	2255.84	2627.86	0.10711	484.567	0.84434	5.90207	20.5527	12.073
