# Supplementary material for: Metabolic and Molecular Rearrangements of Sauvignon Blanc (Vitis vinifera L.) Berries in Response to Foliar Applications of Specific Dry Yeast
Source: Plants (Basel). 2023 Sep 28;12(19):3423. doi: 10.3390/plants12193423 (PMC10574919; doi:10.3390/plants12193423)
Supplement: Supplementary file 1 [file plants-12-03423-s001.zip › plants-2550638-Supplementary/Table S2.xlsx]

## Sheet: 2
Table S2: Free aroma precursors (µg/kg) determined at all time-points in samples collected in 2020.
Time-point/Treatment	Replica	Hexanal	2-Hexenal	Benzeneacetaldehyde	D-Limonene	2-Octenal	Octanol	Nonanal	Phenylethyl Alcohol	Ethyl octanoate	Octanoic acid	Nonanoic acid	beta-Damascenone	Ethyl 9-decenoate	Ethyl decanoate	Diethyl succinate	beta-Ionone	Dimethylethyl-phenol	Dodecanal	Geranylacetone
TP1/Control	1	0.21886	0.734136	1.90429e-05	0.000616645	0.000584047	0.00125516	0.0239197	0.00283207	0.00572558	0.000185216	0.000661837	0.00319619	2.52717e-05	0.00282903	0.00123666	0.00188758	0.00136645	0.000306443	0.000357096
TP1/Control	2	0.18424	0.740816	0.000137209	0.000428705	0.000718663	0.0017816	0.02649	0.0092926	0.0230626	0.000293145	0.000390091	0.00217173	4.04505e-05	0.00381482	0.00366212	0.000822169	0.000964234	0.000580516	0.000293538
TP1/Control	3	0.214647	0.718366	8.35023e-05	0.000267974	0.000613382	0.00403388	0.0306378	0.0054619	0.0138069	0.000342502	0.000951672	0.00237651	3.56565e-05	0.00307368	0.00230576	0.00108017	0.000953786	0.000405632	0.000556682
TP1/Treated	1	0.213083	0.725448	8.91335e-05	0.000636967	0.000697986	0.00179593	0.02982	0.00447904	0.0107313	0.000282438	0.000847448	0.00347204	2.47284e-05	0.00295546	0.00187617	0.00159718	0.00141743	0.000355108	0.000390307
TP1/Treated	2	0.228676	0.735169	3.76303e-05	0.000518759	0.000517079	0.00101384	0.0175257	0.0021183	0.00504959	0.00017849	0.000442918	0.00292509	1.584e-05	0.00195281	0.000942872	0.00134596	0.00110119	0.000204613	0.000264449
TP1/Treated	3	0.22116	0.730483	6.24569e-05	0.00057574	0.000604284	0.00139084	0.0234521	0.00325628	0.00778842	0.000228597	0.000637918	0.00318874	2.01245e-05	0.00243613	0.00139276	0.00146706	0.00125363	0.000277158	0.000325118
TP2/Control	1	0.188419	0.777062	7.00524e-05	0.000130127	0.000449144	0.00118962	0.0192234	0.00213787	0.00456365	0.000146536	0.000405548	0.00158043	1.17582e-05	0.00166906	0.000936185	0.00103849	0.000619265	0.000157287	0.000190367
TP2/Control	2	0.214377	0.758321	5.87833e-05	0.000198342	0.000397558	0.000624148	0.0123016	0.00192454	0.00472061	8.78377e-05	0.000261463	0.00185525	1.61208e-05	0.00174181	0.000817491	0.00109348	0.000838611	0.000149292	0.000214543
TP2/Control	3	0.185747	0.77309	0.000200944	0.000257014	0.000372372	0.000773729	0.0115281	0.00574379	0.0136822	0.000218643	0.000459384	0.000827876	3.59283e-05	0.00275989	0.00229443	0.000634593	0.000874074	0.00033222	0.000167481
TP2/Treated	1	0.205025	0.738498	8.3792e-05	0.000123922	0.000488161	0.00177494	0.0288541	0.00406936	0.0102953	0.00124706	0.000378067	0.00206382	1.63893e-05	0.00248735	0.00184985	0.00129133	0.00082578	0.000294227	0.000333084
TP2/Treated	2	0.1956	0.768599	0.000113913	0.000211403	0.000458223	0.000911209	0.0165639	0.00285327	0.00664288	0.000158295	0.00034953	0.00184947	1.94377e-05	0.00208244	0.001201	0.00120198	0.000717768	0.000220797	0.00024628
TP2/Treated	3	0.214141	0.751776	0.000116849	0.000190478	0.000504531	0.000920698	0.0147191	0.00251759	0.00612264	0.000147164	0.000350203	0.00291426	1.99128e-05	0.00205171	0.00104939	0.00132407	0.000678162	0.000200395	0.000256473
Harv/Control	1	0.181466	0.780974	0.000572925	0.000156469	0.000444208	0.00112495	0.0176683	0.00293359	0.00735686	0.000192669	0.000453135	0.00116505	2.59429e-05	0.00211479	0.00126082	0.00094875	0.000667742	0.000221126	0.000252085
Harv/Control	2	0.14832	0.730464	0.000261394	0.000921172	0.000522641	0.002843	0.0254971	0.0190861	0.0508209	0.000680775	0.000948897	0.000933436	0.000123148	0.00755298	0.00741411	0.000594125	0.00135793	0.00133276	0.000326405
Harv/Control	3	0.170267	0.772384	0.000366229	0.000296817	0.000382408	0.000835674	0.0126151	0.00904745	0.023797	0.000199011	0.000203151	0.000396795	4.23993e-05	0.00343403	0.00388028	0.000571923	0.00059999	0.00048406	0.000196577
Harv/Treated	1	0.186948	0.732352	0.000756343	0.000513259	0.000334683	0.00145933	0.0149435	0.0133595	0.034831	0.000358171	0.000430106	0.000379716	7.17141e-05	0.00531999	0.00532191	0.000523249	0.00100645	0.000811975	0.000278579
Harv/Treated	2	0.209399	0.744962	0.000536306	0.000225176	0.000370999	0.00100602	0.0138646	0.00590573	0.0155907	0.000219008	0.000345135	0.000534437	3.09097e-05	0.00272778	0.0024515	0.000556983	0.000722244	0.000357308	0.000193671
Harv/Treated	3	0.252631	0.725572	0.000958326	0.000138241	0.000317891	0.000706511	0.0101734	0.00137045	0.00314364	7.02938e-05	0.000238303	0.000952447	1.114e-05	0.00135026	0.000602955	0.000865647	0.000615493	0.000129514	0.0001524
