# Supplementary material for: Metabolic and Molecular Rearrangements of Sauvignon Blanc (Vitis vinifera L.) Berries in Response to Foliar Applications of Specific Dry Yeast
Source: Plants (Basel). 2023 Sep 28;12(19):3423. doi: 10.3390/plants12193423 (PMC10574919; doi:10.3390/plants12193423)
Supplement: Supplementary file 1 [file plants-12-03423-s001.zip › plants-2550638-Supplementary/Table S3.xlsx]

## Sheet: 3
Table S3: Bound aromas precursors (µg/kg) quantitated at harvest in the two years 2020 and 2021.
Treatment	Replica	Cys-3MH	GSH-3MH	Cys-4MMP	1-hexanol	Trans-3-hexen-1ol	Cis-3-hexen-1ol	2-phenylethanol	Benzyl alcohol	Linalol oxide A	Linalol oxide B	Linalool	Alpha-terpineol	Nerol	Geraniol	Geranic Acid	Benzaldehyde	Methyl salycilate	Zingerone	Guaiacol	Beta-damascone
Treated/2020	1	7	5	2	34.2	3.3	1.6	92.5	1553.9	8.2	2.1	2.3	5.1	1.6	14.8	0.6	6.2	5	2	3.4	27.1
Treated/2020	2	5	7	3	27.7	2.4	1.4	71.4	1722.4	8.2	2.5	1.4	4.5	2.4	17.1	0.6	8.3	7	2	3.4	22.9
Treated/2020	3	8	5	1	29.2	2.4	0.8	64.6	966.6	5.4	1.1	1.9	2.2	1.6	13.3	0.6	4.7	3.4	1.6	3.5	34.2
Control/2020	1	7	5	3	23.5	2.6	1.4	66.1	1407	9.1	1.6	2	5.6	1.2	11.2	0.5	7	5.8	1.9	3.1	28.8
Control/2020	2	4	4	3	17.8	1.8	5.8	65.1	2017.9	8.7	1.4	2	6.3	1.1	11.2	0.6	8.1	5.8	1.7	3.1	38.6
Control/2020	3	2	4	2	12.6	1.4	1.2	55.8	1236.9	8.7	3.2	1.3	9.4	0.8	7	0.5	5.8	3.4	1.7	3.1	26.4
Treated/2021	1	1	8	4	16.9	2	0.5	72.9	709.9	9.7	2	2.4	9.4	1	15.8	0.6	3.1	3.2	1.2	3.4	30.4
Treated/2021	2	1	7	4	15.1	2.2	0.6	68.3	288.6	9.3	2.2	0.9	7.2	1.3	11.6	0.6	1.9	1	0.9	3.3	6.7
Treated/2021	3	2	10	3	31.9	3.5	0.5	96.9	804.9	8.7	1.8	0.8	7.4	1.6	20.3	0.9	3.6	3.7	1.3	3.2	6.9
Control/2021	1	1	6	5	15.8	2.2	0.4	70.5	925.9	9.8	1.7	2.1	8.4	1.2	13.5	0.5	4	4	1	2.8	23.2
Control/2021	2	1	6	5	18	2.4	0.7	76.7	671.8	9.7	1.4	3	7	1.2	15.7	0.5	3.5	1.9	1	2.9	26.3
Control/2021	3	1	9	5	11.7	1.7	0.5	60.4	252.9	9	1.9	1.6	7.8	1.1	10.5	0.4	1.9	0.4	0.7	3	22.8
