# Supplementary material for: Metabolic and Molecular Rearrangements of Sauvignon Blanc (Vitis vinifera L.) Berries in Response to Foliar Applications of Specific Dry Yeast
Source: Plants (Basel). 2023 Sep 28;12(19):3423. doi: 10.3390/plants12193423 (PMC10574919; doi:10.3390/plants12193423)
Supplement: Supplementary file 1 [file plants-12-03423-s001.zip › plants-2550638-Supplementary/Table S4.xlsx]

## Sheet: 4
Table S4: Targeted approach (RT-qPCR) on berries collected from both years to reach a first molecular characterization of the samples.
Sample	Treatment/ Replica	VvGGT	VVGST3	VviCCD4a	VviLinNer1	Vv01680	Vv00941	Vv02584	Vv00092
2020_TP1	T/1	0.718921	0.284347	7.42564	0.0910636	0.670038	1.35133	1.89961	1.34829
2020_TP1	T/2	0.928126	0.293271	8.63908	0.168453	0.425366	1.07775	0.979412	1.11955
2020_TP1	T/3	0.806283	0.204401	15.8509	0.422255	0.473384	1.3319	1.56006	1.39908
2020_TP1	C/1	0.722804	0.294547	5.48519	0.654528	0.306389	0.955788	0.390633	2.34175
2020_TP1	C/2	0.589998	0.30261	11.8763	0.146653	1.40143	3.93744	7.66749	1.80757
2020_TP1	C/3	0.807886	0.241284	6.69293	0.245437	0.592067	2.21651	9.79247	1.11642
2020_TP2	T/1	0.0033613	0.768727	1.4634	0.459285	0.286542	0.303576	0.85934	0.373747
2020_TP2	T/2	0.381582	0.57017	2.80599	0.712079	0.268082	0.465924	0.755601	0.60918
2020_TP2	T/3	0.433812	0.409198	3.1083	0.585159	0.179953	0.34936	0.0798541	0.380289
2020_TP2	C/1	0.57692	0.502844	1.16244	0.711268	0.139531	0.0601342	0.00321299	0.23087
2020_TP2	C/2	0.585306	0.422826	4.72497	2.68681	0.108557	0.196931	0.0279737	0.20111
2020_TP2	C/3	0.0987885	0.781467	2.07506	2.17019	0.12383	0.0564326	0.00480167	0.33591
2020_H	T/1	0.792106	1.20484	702.189	4.60082	0.330351	0.00020129	0.00292808	0.0850699
2020_H	T/2	0.907246	0.937205	277.344	1.19267	0.437593	0.000811192	0.0282262	0.0340663
2020_H	T/3	0.513795	1.01458	526.934	1.83498	0.218717	0.00291257	0.00333342	0.12195
2020_H	C/1	0.860946	0.964623	135.206	4.70861	0.750204	0.000346219	0.0180277	0.144294
2020_H	C/2	1.06102	0.976364	252.671	6.4737	0.526993	0.000600498	0.010874	0.104333
2020_H	C/3	0.872905	0.745838	249.761	2.40068	0.714156	0.0015517	0.109601	0.624153
2021_TP1	T/1	0.503096	0.320484	4.87579	0.176353	1.05142	3.37175	13.4218	0.86511
2021_TP1	T/2	0.520121	0.782963	5.82657	0.198713	0.656471	1.79938	6.39148	0.521365
2021_TP1	T/3	0.668655	0.631956	5.8451	0.299037	0.460915	1.16142	3.99337	0.348766
2021_TP1	C/1	0.54389	0.228503	6.12959	0.61724	0.446376	1.56545	1.56666	1.63611
2021_TP1	C/2	0.50203	0.383019	5.631	0.284796	0.653401	1.57178	3.06697	1.3164
2021_TP1	C/3	0.537633	0.553959	5.89193	0.16705	0.817566	1.60919	6.21173	1.14282
2021_TP2	T/1	0.218977	0.354821	12.7007	1.71477	0.360324	0.436502	1.04939	0.312431
2021_TP2	T/2	0.507579	0.369426	3.97184	2.15723	0.698255	1.11317	7.16882	0.574838
2021_TP2	T/3	0.551555	0.141634	6.58908	0.954945	0.613667	0.985934	1.60836	0.178049
2021_TP2	C/1	0.0697643	0.152076	4.67134	2.91256	0.388597	1.23932	1.55336	0.30508
2021_TP2	C/2	0.697996	0.184828	4.73501	2.3803	0.502813	0.971654	1.97321	0.760219
2021_TP2	C/3	0.950048	0.232621	3.67192	2.36025	0.649625	1.68365	5.44881	0.698971
2021_TP3	T/1	0.802113	0.364565	34.483	1.65349	0.945026	2.56504	2.80912	0.669956
2021_TP3	T/2	0.955688	0.478452	34.7158	3.56627	1.25865	1.85221	5.12832	0.113065
2021_TP3	T/3	0.849499	0.345172	76.8788	3.63613	1.12174	3.21513	15.08	0.398138
2021_TP3	C/1	0.762024	0.350145	105.645	1.40844	0.867344	2.53229	18.0869	0.204927
2021_TP3	C/2	0.687336	0.165392	71.5074	2.11977	1.0401	1.69142	9.31289	0.0726432
2021_TP3	C/3	1.23252	0.185394	120.31	2.30547	1.15092	3.07806	17.5675	0.522474
2021_H	T/1	0.133279	1.13559	120.985	0.135873	0.386065	1.00254	1.28938	0.0559047
2021_H	T/2	0.0295914	0.766206	122.701	0.532278	0.734707	2.35124	4.81883	0.05591
2021_H	T/3	0.785289	0.721715	122.784	0.271692	0.708874	1.07861	3.08271	0.0568239
2021_H	C/1	1.52599	0.554512	49.2823	0.281301	0.387	1.37144	0.781497	0.0391531
2021_H	C/2	0.869106	0.517747	101.688	0.31582	0.180673	0.511471	0.116557	0.137794
2021_H	C/3	0.842146	0.621312	66.7662	0.275947	0.360585	0.840698	0.622269	0.0679411
