# Supplementary material for: Metabolic and Molecular Rearrangements of Sauvignon Blanc (Vitis vinifera L.) Berries in Response to Foliar Applications of Specific Dry Yeast
Source: Plants (Basel). 2023 Sep 28;12(19):3423. doi: 10.3390/plants12193423 (PMC10574919; doi:10.3390/plants12193423)
Supplement: Supplementary file 1 [file plants-12-03423-s001.zip › plants-2550638-Supplementary/Table S5.xlsx]

## Sheet: 5
Table S5: Untargeted molecular responses of DYE treated versus untreated berries at TP2 and harvest of 2020. Arabidopsis function obtained from NCBI.
Time-point	Vitis vinifera	Log2FoldChange	Arabidopsis	Arabidopsis Function
TP2_2020	Vitvi07g02073	-2.4028	AT4G37650	GRAS family transcription factor.
TP2_2020	Vitvi14g00930	-2.25028	AT1G66370	MYB domain protein 113.
TP2_2020	Vitvi05g01080	-2.10845	AT4G13600	Carbohydrate-binding X8 domain superfamily protein.
TP2_2020	Vitvi18g01703	-1.70216	AT1G71960	ATP-binding casette family G25.
TP2_2020	Vitvi10g02174	-1.61366	AT1G61680	Terpene synthase 14.
TP2_2020	Vitvi10g00298	-1.37268	AT5G10770	Eukaryotic aspartyl protease family protein.
TP2_2020	Vitvi17g01735	-1.35214	AT1G61680	Terpene synthase 14.
TP2_2020	Vitvi14g00063	-1.3406	AT2G47180	Galactinol synthase 1.
TP2_2020	Vitvi16g00673	-1.33377	AT3G47430	Peroxin 11B.
TP2_2020	Vitvi02g00066	-1.31954	AT3G18440	Aluminum-activated malate transporter 9.
TP2_2020	Vitvi11g00192	-1.30512	AT4G29590	S-adenosyl-L-methionine-dependent methyltransferases superfamily protein.
TP2_2020	Vitvi15g01643	-1.29982	AT2G22590	UDP-Glycosyltransferase superfamily protein.
TP2_2020	Vitvi11g00380	-1.21024	AT3G24330	O-Glycosyl hydrolases family 17 protein.
TP2_2020	Vitvi05g01494	-1.18079	AT3G59420	CRINKLY4.
TP2_2020	Vitvi08g01465	-1.06199	AT3G52740	Not determined.
TP2_2020	Vitvi01g02031	-1.05853	Not determined	Not determined.
TP2_2020	Vitvi04g01934	-1.04884	AT5G10770	Eukaryotic aspartyl protease family protein.
TP2_2020	Vitvi12g02337	-1.04499	AT2G44310	Not determined.
TP2_2020	Vitvi10g00558	-1.04489	AT4G18540	Transmembrane protein.
TP2_2020	Vitvi06g01968	-1.02573	Not determined	Not determined.
TP2_2020	Vitvi05g01752	-0.991355	AT1G24020	MLP-like protein 423.
TP2_2020	Vitvi10g00294	-0.977743	AT5G10770	Eukaryotic aspartyl protease family protein.
TP2_2020	Vitvi18g02683	-0.962965	Not determined	Not determined.
TP2_2020	Vitvi11g00037	-0.961466	AT1G19230	Riboflavin synthase-like superfamily protein.
TP2_2020	Vitvi07g00255	-0.959488	AT2G47880	Glutaredoxin family protein.
TP2_2020	Vitvi10g01541	-0.953642	AT3G20015	Eukaryotic aspartyl protease family protein.
TP2_2020	Vitvi06g00182	-0.929029	AT3G20820	Leucine-rich repeat (LRR) family protein.
TP2_2020	Vitvi18g02773	-0.919853	AT1G19715	Mannose-binding lectin superfamily protein.
TP2_2020	Vitvi01g00889	-0.870468	AT1G10370	Glutathione S-transferase family protein.
TP2_2020	Vitvi18g02684	-0.856514	Not determined	Not determined.
TP2_2020	Vitvi14g02461	-0.828311	AT2G47180	Galactinol synthase 1.
TP2_2020	Vitvi16g00741	-0.800195	AT4G25260	Plant invertase/pectin methylesterase inhibitor superfamily protein.
TP2_2020	Vitvi19g00611	-0.792149	AT5G55540	Tornado 1.
TP2_2020	Vitvi07g02006	-0.78863	AT4G09160	SEC14 cytosolic factor family protein / phosphoglyceride transfer family protein.
TP2_2020	Vitvi19g00514	-0.778249	AT5G55050	GDSL-like Lipase/Acylhydrolase superfamily protein.
TP2_2020	Vitvi06g00440	-0.770443	AT2G28790	Pathosis-related thaumatin superfamily protein.
TP2_2020	Vitvi13g00155	-0.767792	AT3G56290	Potassium transporter.
TP2_2020	Vitvi05g00274	-0.749915	AT3G17609	HY5-homolog.7]
TP2_2020	Vitvi13g02576	-0.745789	Not determined	Not determined.
TP2_2020	Vitvi13g01379	-0.743517	AT5G07010	Sulfotransferase 2A.
TP2_2020	Vitvi12g00373	-0.736008	AT5G16970	Alkenal reductase.
TP2_2020	Vitvi11g01268	-0.727976	AT4G25810	Xyloglucan endotransglycosylase .
TP2_2020	Vitvi10g01035	-0.723416	AT1G30690	Sec14p-like phosphatidylinositol transfer family protein.
TP2_2020	Vitvi13g01837	-0.722279	AT4G25835	P-loop containing nucleoside triphosphate hydrolases superfamily protein.
TP2_2020	Vitvi14g00303	-0.720994	AT1G54740	FANTASTIC four-like protein.
TP2_2020	Vitvi01g00291	-0.718346	AT3G02550	LOB domain-containing protein 41.
TP2_2020	Vitvi14g01368	-0.710686	AT3G51550	Malectin/receptor-like protein kinase family protein.
TP2_2020	Vitvi01g00867	-0.701905	AT1G70000	myb-like transcription factor family protein.
TP2_2020	Vitvi01g01883	-0.696472	AT4G19850	Lectin-like protein.
TP2_2020	Vitvi00g01098	-0.691576	AT5G65700	Leucine-rich receptor-like protein kinase family protein.
TP2_2020	Vitvi08g00913	-0.687447	AT5G13750	Zinc induced facilitator-like 1.
TP2_2020	Vitvi09g01126	-0.680694	AT1G15980	NDH-dependent cyclic electron flow 1.
TP2_2020	Vitvi09g00281	-0.662566	AT3G16500	Phytochrome-associated protein 1.
TP2_2020	Vitvi13g01690	-0.653724	AT2G44480	Beta glucosidase 17.
TP2_2020	Vitvi17g00157	-0.65291	AT2G01940	C2H2-like zinc finger protein.
TP2_2020	Vitvi05g01933	-0.65147	Not determined	Not determined.
TP2_2020	Vitvi04g01189	-0.646326	AT1G65230	Transmembrane protein, putative (DUF2358).
TP2_2020	Vitvi01g01834	-0.637568	Not determined	Not determined.
TP2_2020	Vitvi08g00193	-0.636743	AT5G17980	C2 calcium/lipid-binding plant phosphoribosyltransferase family protein.
TP2_2020	Vitvi11g01506	-0.62976	Not determined	Not determined.
TP2_2020	Vitvi10g00564	-0.626897	AT1G29050	TRICHOME BIREFRINGENCE-LIKE 38 .
TP2_2020	Vitvi02g00133	-0.623585	AT4G23890	NAD(P)H-quinone oxidoreductase subunit S.
TP2_2020	Vitvi17g00070	-0.621962	AT5G50790	Nodulin MtN3 family protein.
TP2_2020	Vitvi10g00626	-0.605498	AT1G29300	Intracellular protein transporter, putative (DUF641).
TP2_2020	Vitvi09g01588	0.615733	AT1G12220	Disease resistance protein (CC-NBS-LRR class) family.
TP2_2020	Vitvi16g01964	0.626111	AT2G34930	disease resistance family protein / LRR family protein.
TP2_2020	Vitvi03g00735	0.627613	AT1G10020	formin-like protein (DUF1Not determinedNot determined5).]
TP2_2020	Vitvi12g02429	0.631692	Not determined	Not determined.
TP2_2020	Vitvi10g00647	0.638449	AT1G07650	Leucine-rich repeat transmembrane protein kinase.
TP2_2020	Vitvi12g00145	0.644211	AT4G32300	S-domain-2 5.
TP2_2020	Vitvi17g00256	0.647502	AT5G52450	MATE efflux family protein.
TP2_2020	Vitvi07g02521	0.648755	AT5G66900	Disease resistance protein (CC-NBS-LRR class) family.
TP2_2020	Vitvi17g01104	0.65919	AT5G08350	GRAM domain-containing protein / ABA-responsive protein-like protein.
TP2_2020	Vitvi03g01199	0.669085	Not determined	Not determined.
TP2_2020	Vitvi02g00332	0.695727	AT1G63460	Glutathione peroxidase 8.
TP2_2020	Vitvi19g00775	0.714151	Not determined	Not determined.
TP2_2020	Vitvi11g01153	0.725297	AT5G57150	Basic helix-loop-helix (bHLH) DNA-binding superfamily protein.
TP2_2020	Vitvi07g01315	0.728814	AT5G66900	Disease resistance protein (CC-NBS-LRR class) family.
TP2_2020	Vitvi15g01003	0.736645	AT5G24110	WRKY DNA-binding protein 30.
TP2_2020	Vitvi09g01122	0.750143	AT1G80840	WRKY DNA-binding protein 40.]
TP2_2020	Vitvi02g01446	0.763095	AT4G25200	Mitochondrion-localized small heat shock protein 23.6.
TP2_2020	Vitvi13g01972	0.774692	AT2G16050	Cysteine/Histidine-rich C1 domain family protein.
TP2_2020	Vitvi14g00157	0.776155	AT1G09155	phloem protein 2-B15.
TP2_2020	Vitvi07g00386	0.778504	AT5G38700	Cotton fiber protein.
TP2_2020	Vitvi05g02185	0.793817	Not determined	Not determined.
TP2_2020	Vitvi10g00643	0.808836	AT1G29750	Receptor-like kinase in flowers 1.
TP2_2020	Vitvi15g01084	0.829535	AT2G46140	Late embryosis abundant protein.
TP2_2020	Vitvi07g01319	0.834449	AT5G66900	Disease resistance protein (CC-NBS-LRR class) family.
TP2_2020	Vitvi03g01614	0.874783	AT3G17380	TRAF-like family protein.
TP2_2020	Vitvi10g00063	0.875059	AT1G62300	WRKY family transcription factor.
TP2_2020	Vitvi04g01920	0.876928	Not determined	Not determined.
TP2_2020	Vitvi18g00295	0.878156	AT1G21910	Integrase-type DNA-binding superfamily protein.
TP2_2020	Vitvi02g00025	0.878299	AT5G52640	Heat shock-like protein.
TP2_2020	Vitvi11g01676	0.879691	AT4G25810	Xyloglucan endotransglycosylase 6.
TP2_2020	Vitvi18g02468	0.887439	AT5G42380	Calmodulin like 37.
TP2_2020	Vitvi13g02457	0.891705	Not determined	Not determined.
TP2_2020	Vitvi14g01868	0.898688	AT1G70090	Glucosyl transferase family 8.
TP2_2020	Vitvi07g02221	0.924371	AT3G03280	Not determined.
TP2_2020	Vitvi10g00827	0.946031	AT1G30135	Jasmonate-zim-domain protein 8.
TP2_2020	Vitvi18g02584	1.01801	AT4G08950	Phosphate-responsive 1 family protein.
TP2_2020	Vitvi04g00092	1.06331	AT2G26150	Heat shock transcription factor A2.
TP2_2020	Vitvi18g02636	1.14834	AT1G10140	Uncharacterized conserved protein UCP031279.
TP2_2020	Vitvi02g00382	1.16822	AT5G07250	RHOMBOID-like protein 3.
TP2_2020	Vitvi02g00114	1.17264	AT4G11070	WRKY family transcription factor.
TP2_2020	Vitvi17g00179	1.19381	AT3G16780	Ribosomal protein L19e family protein.
TP2_2020	Vitvi08g02245	1.21018	AT3G51860	Cation exchanger 3.
TP2_2020	Vitvi01g00141	1.21196	Not determined	Not determined.
TP2_2020	Vitvi04g00486	1.34268	AT2G25460	EEIG1/EHBP1 protein amino-terminal domain protein.
TP2_2020	Vitvi02g00219	1.42213	AT4G24110	NADP-specific glutamate dehydrogenase.
TP2_2020	Vitvi05g02251	1.44522	AT3G54420	Homolog of carrot EP3-3 chitinase.
TP2_2020	Vitvi19g00181	1.45356	AT2G20562	Taximin.
TP2_2020	Vitvi12g02461	1.62627	Not determined	Not determined.
TP2_2020	Vitvi12g02460	1.66565	AT4G10270	Wound-responsive family protein.9]
TP2_2020	Vitvi16g00941	1.73772	AT4G25480	Dehydration response element B1A.
TP2_2020	Vitvi08g01194	2.08585	AT1G07630	Pol-like 5.
TP2_2020	Vitvi11g01680	2.12899	AT4G25810	Xyloglucan endotransglycosylase 6.
TP2_2020	Vitvi13g01780	2.27476	AT3G45140	Lipoxygenase 2.
TP2_2020	Vitvi03g01202	2.32492	Not determined	Not determined.
Harv_2020	Vitvi03g01202	-3.86618	Not determined	Not determined.
Harv_2020	Vitvi06g01470	-3.34861	AT5G22470	Poly ADP-ribose polymerase 3.
Harv_2020	Vitvi10g01678	-3.26129	Not determined	Not determined.
Harv_2020	Vitvi02g00181	-3.2325	AT4G10850	Nodulin MtN3 family protein.
Harv_2020	Vitvi05g00588	-3.11317	AT3G22910	ATPase E1-E2 type family protein / haloacid dehalogenase-like hydrolase family protein.
Harv_2020	Vitvi09g01543	-2.94534	AT1G17710	Pyridoxal phosphate phosphatase-related protein.
Harv_2020	Vitvi11g01680	-2.59095	AT4G25810	Xyloglucan endotransglycosylase 6.
Harv_2020	Vitvi08g01194	-2.5572	AT1G07630	Pol-like 5.
Harv_2020	Vitvi04g01793	-2.49323	AT5G12020	17.6 kDa class II heat shock protein.
Harv_2020	Vitvi08g01366	-2.46854	AT3G11210	SGNH hydrolase-type esterase superfamily protein.
Harv_2020	Vitvi13g02006	-2.45987	AT5G59190	Subtilase family protein .
Harv_2020	Vitvi11g01678	-2.40566	AT4G25810	Xyloglucan endotransglycosylase 6.
Harv_2020	Vitvi16g00941	-2.3915	AT4G25480	Dehydration response element B1A.]
Harv_2020	Vitvi10g01679	-2.30747	Not determined	Not determined.
Harv_2020	Vitvi18g02685	-2.1993	Not determined	Not determined.
Harv_2020	Vitvi03g00395	-2.15328	AT5G42650	Allene oxide synthase.
Harv_2020	Vitvi04g01920	-2.10916	Not determined	Not determined.
Harv_2020	Vitvi06g01508	-2.07465	Not determined	Not determined.
Harv_2020	Vitvi16g01352	-2.06598	AT4G27670	Heat shock protein 21.
Harv_2020	Vitvi01g01714	-2.05259	AT5G13140	Pollen Ole e 1 allergen and extensin family protein.
Harv_2020	Vitvi11g01428	-2.05144	Not determined	Not determined.
Harv_2020	Vitvi04g00486	-1.99179	AT2G25460	EEIG1/EHBP1 protein amino-terminal domain protein.
Harv_2020	Vitvi08g02051	-1.99058	AT2G35930	Plant U-box 23.
Harv_2020	Vitvi13g00086	-1.9818	AT3G46510	Plant U-box 13.
Harv_2020	Vitvi08g02053	-1.95058	AT2G35930	Plant U-box 23.
Harv_2020	Vitvi18g03100	-1.92955	AT5G47550	Cystatin/monellin superfamily protein.
Harv_2020	Vitvi01g01923	-1.91999	Not determined	Not determined.
Harv_2020	Vitvi13g01780	-1.91085	AT3G45140	Lipoxygenase 2.
Harv_2020	Vitvi03g00500	-1.90274	AT4G34410	Redox responsive transcription factor 1.
Harv_2020	Vitvi02g00114	-1.87219	AT4G11070	WRKY family transcription factor.
Harv_2020	Vitvi04g01794	-1.85424	AT5G12020	17.6 kDa class II heat shock protein.
Harv_2020	Vitvi09g01351	-1.83379	AT3G07510	Maternal effect embryo arrest protein.
Harv_2020	Vitvi18g02715	-1.83116	AT4G31940	Cytochrome P450, family 82, subfamily C, polypeptide 4.
Harv_2020	Vitvi18g00424	-1.73827	AT4G08950	Phosphate-responsive 1 family protein.
Harv_2020	Vitvi16g01423	-1.73524	AT5G51190	Integrase-type DNA-binding superfamily protein.
Harv_2020	Vitvi07g00259	-1.73048	AT1G03020	Thioredoxin superfamily protein.
Harv_2020	Vitvi10g00669	-1.68771	AT5G45670	GDSL-like Lipase/Acylhydrolase superfamily protein.
Harv_2020	Vitvi01g00483	-1.67489	AT1G14860	Nudix hydrolase homolog 18.
Harv_2020	Vitvi02g00407	-1.59285	AT1G63030	Integrase-type DNA-binding superfamily protein.
Harv_2020	Vitvi11g01693	-1.58678	AT5G52450	MATE efflux family protein.
Harv_2020	Vitvi05g00046	-1.58534	Not determined	Not determined.
Harv_2020	Vitvi04g01918	-1.57466	Not determined	Not determined.
Harv_2020	Vitvi10g02409	-1.57065	AT1G05010	Ethylene-forming enzyme.
Harv_2020	Vitvi06g01593	-1.51318	AT1G55230	Proteinase inhibitor I4, serpin (DUF716).
Harv_2020	Vitvi19g01784	-1.50655	AT3G15210	Ethylene responsive element binding factor 4 .
Harv_2020	Vitvi16g01434	-1.50031	AT5G51190	Integrase-type DNA-binding superfamily protein.
Harv_2020	Vitvi18g03101	-1.47861	AT5G47550	Cystatin/monellin superfamily protein.
Harv_2020	Vitvi07g00078	-1.47268	AT3G22830	Heat shock transcription factor A6B .
Harv_2020	Vitvi02g00025	-1.46317	AT5G52640	Heat shock-like protein.
Harv_2020	Vitvi09g00038	-1.4562	AT3G14225	GDSL-motif lipase 4.
Harv_2020	Vitvi18g02584	-1.45597	AT4G08950	Phosphate-responsive 1 family protein.
Harv_2020	Vitvi01g00525	-1.44512	AT5G37490	ARM repeat superfamily protein.
Harv_2020	Vitvi02g00219	-1.44164	AT4G24110	NADP-specific glutamate dehydrogenase.
Harv_2020	Vitvi05g00218	-1.43817	AT5G15640	Mitochondrial substrate carrier family protein.
Harv_2020	Vitvi18g02468	-1.43696	AT5G42380	Calmodulin like 37.
Harv_2020	Vitvi17g00616	-1.43691	AT1G69530	Expansin A1.
Harv_2020	Vitvi15g01084	-1.41759	AT2G46140	Late embryosis abundant protein.
Harv_2020	Vitvi12g02429	-1.41125	Not determined	Not determined.
Harv_2020	Vitvi03g00413	-1.40449	AT4G31940	Cytochrome P450, family 82, subfamily C, polypeptide 4 [.
Harv_2020	Vitvi07g02221	-1.38943	AT3G03280	Not determined.
Harv_2020	Vitvi13g01123	-1.38796	AT3G10720	Plant invertase/pectin methylesterase inhibitor superfamily.
Harv_2020	Vitvi02g00382	-1.38259	AT5G07250	RHOMBOID-like protein 3.
Harv_2020	Vitvi10g01682	-1.3746	Not determined	Not determined.
Harv_2020	Vitvi18g01129	-1.36591	Not determined	Not determined.
Harv_2020	Vitvi04g01799	-1.36234	AT5G12020	17.6 kDa class II heat shock protein.
Harv_2020	Vitvi02g00110	-1.35414	AT4G01070	UDP-Glycosyltransferase superfamily protein.
Harv_2020	Vitvi01g01922	-1.35071	Not determined	Not determined.
Harv_2020	Vitvi16g01432	-1.32804	AT5G51190	Integrase-type DNA-binding superfamily protein.
Harv_2020	Vitvi11g01162	-1.32673	AT4G29920	Double Clp-N motif-containing P-loop nucleoside triphosphate hydrolases superfamily protein .
Harv_2020	Vitvi11g00140	-1.31922	AT5G12010	Nuclease.
Harv_2020	Vitvi18g00295	-1.30917	AT1G21910	Integrase-type DNA-binding superfamily protein.
Harv_2020	Vitvi16g00681	-1.29878	AT4G25200	Mitochondrion-localized small heat shock protein 23.6.
Harv_2020	Vitvi07g00386	-1.29681	AT5G38700	Cotton fiber protein.
Harv_2020	Vitvi11g01476	-1.28707	AT2G46490	Not determined.
Harv_2020	Vitvi04g02169	-1.28189	AT1G19640	Jasmonic acid carboxyl methyltransferase.
Harv_2020	Vitvi04g00092	-1.28046	AT2G26150	Heat shock transcription factor A2.
Harv_2020	Vitvi10g00827	-1.27917	AT1G30135	Jasmonate-zim-domain protein 8.
Harv_2020	Vitvi01g01708	-1.26901	AT1G12060	BCL-2-associated athano 5.
Harv_2020	Vitvi14g01868	-1.26451	AT1G70090	Glucosyl transferase family 8.
Harv_2020	Vitvi08g01036	-1.21788	AT5G60680	Transcription initiation factor TFIID subunit.
Harv_2020	Vitvi07g02246	-1.21746	AT1G29930	Chlorophyll A/B binding protein 1.
Harv_2020	Vitvi09g00085	-1.21058	AT1G17420	Lipoxygenase 3.
Harv_2020	Vitvi14g00387	-1.2081	Not determined	Not determined.
Harv_2020	Vitvi13g00015	-1.20789	AT2G40000	Ortholog of sugar beet HS1 PRO-1 2.
Harv_2020	Vitvi15g01090	-1.20665	AT4G01250	WRKY family transcription factor.
Harv_2020	Vitvi07g01502	-1.1773	AT2G22420	Peroxidase superfamily protein.
Harv_2020	Vitvi16g01438	-1.1714	AT5G47230	Ethylene responsive element binding factor 5.
Harv_2020	Vitvi01g01512	-1.17071	AT4G27670	Heat shock protein 21.
Harv_2020	Vitvi18g02683	-1.17062	Not determined	Not determined.
Harv_2020	Vitvi08g00298	-1.17061	AT5G04870	Calcium dependent protein kinase 1.
Harv_2020	Vitvi07g02015	-1.16509	Not determined	Not determined.
Harv_2020	Vitvi13g02508	-1.15899	Not determined	Not determined.
Harv_2020	Vitvi09g02017	-1.15095	Not determined	Not determined.
Harv_2020	Vitvi04g01887	-1.13326	AT2G25625	Histone deacetylase-like protein.
Harv_2020	Vitvi07g01610	-1.12569	AT4G37540	LOB domain-containing protein 39.
Harv_2020	Vitvi05g02185	-1.12412	Not determined	Not determined.
Harv_2020	Vitvi03g00645	-1.12052	Not determined	Not determined.
Harv_2020	Vitvi11g01636	-1.11905	AT2G34690	Glycolipid transfer protein (GLTP) family protein.
Harv_2020	Vitvi13g02457	-1.10389	Not determined	Not determined.
Harv_2020	Vitvi05g02187	-1.10192	Not determined	Not determined.
Harv_2020	Vitvi02g01446	-1.09552	AT4G25200	Mitochondrion-localized small heat shock protein 23.6.
Harv_2020	Vitvi16g00362	-1.0922	AT5G51190	Integrase-type DNA-binding superfamily protein.
Harv_2020	Vitvi08g01276	-1.09031	AT3G53950	Glyoxal oxidase-related protein.
Harv_2020	Vitvi17g00173	-1.07836	AT2G01670	Nudix hydrolase homolog 17.
Harv_2020	Vitvi19g00291	-1.0771	AT1G61260	Cotton fiber (DUF761).
Harv_2020	Vitvi08g02245	-1.0767	AT3G51860	Cation exchanger 3.
Harv_2020	Vitvi18g02636	-1.07631	AT1G10140	Uncharacterized conserved protein UCP031279.
Harv_2020	Vitvi15g00110	-1.07115	Not determined	Not determined.
Harv_2020	Vitvi12g00262	-1.0693	Not determined	Not determined.
Harv_2020	Vitvi03g01500	-1.06645	Not determined	Not determined.
Harv_2020	Vitvi06g01682	-1.06532	AT2G37430	C2H2 and C2HC zinc fingers superfamily protein.
Harv_2020	Vitvi12g00037	-1.05673	AT2G42900	Plant basic secretory protein (BSP) family protein.
Harv_2020	Vitvi18g02686	-1.05531	ATMG00820	Not determined~.
Harv_2020	Vitvi04g01262	-1.0517	AT2G18500	Ovate family protein 7.
Harv_2020	Vitvi15g00878	-1.04961	AT4G01410	Late embryosis abundant (LEA) hydroxyproline-rich glycoprotein family.
Harv_2020	Vitvi13g02070	-1.04655	AT5G03530	RAB GTPase homolog C2A.
Harv_2020	Vitvi10g00496	-1.04348	AT2G20560	DNAJ heat shock family protein.
Harv_2020	Vitvi09g01122	-1.04177	AT1G80840	WRKY DNA-binding protein 40.
Harv_2020	Vitvi05g01266	-1.04019	AT4G14130	Xyloglucan endotransglucosylase/hydrolase 15.
Harv_2020	Vitvi10g02273	-1.03619	AT5G47670	Nuclear factor Y, subunit B6.
Harv_2020	Vitvi12g02200	-1.03261	Not determined	Not determined.
Harv_2020	Vitvi18g02240	-1.02593	AT1G71450	Integrase-type DNA-binding superfamily protein.
Harv_2020	Vitvi16g01442	-1.02244	AT5G51190	Integrase-type DNA-binding superfamily protein.
Harv_2020	Vitvi17g00529	-1.01998	AT5G62680	Major facilitator superfamily protein.
Harv_2020	Vitvi14g02474	-1.00821	AT1G09240	Nicotianamine synthase 3.
Harv_2020	Vitvi08g00970	-1.00796	AT1G28110	Serine carboxypeptidase-like 45.
Harv_2020	Vitvi16g01444	-1.00253	AT5G51190	Integrase-type DNA-binding superfamily protein.
Harv_2020	Vitvi01g00408	-0.995809	AT1G71000	Chaperone DnaJ-domain superfamily protein.
Harv_2020	Vitvi04g01278	-0.989058	AT3G50660	Cytochrome P45Not determined superfamily protein.
Harv_2020	Vitvi09g00045	-0.987689	AT1G54050	HSP20-like chaperones superfamily protein.
Harv_2020	Vitvi12g02468	-0.985987	Not determined	Not determined.
Harv_2020	Vitvi04g01654	-0.984736	AT4G14620	Not determined.
Harv_2020	Vitvi06g00463	-0.983326	Not determined	Not determined.
Harv_2020	Vitvi16g00350	-0.982552	AT5G51190	Integrase-type DNA-binding superfamily protein.
Harv_2020	Vitvi16g01429	-0.980502	AT5G51190	Integrase-type DNA-binding superfamily protein.
Harv_2020	Vitvi19g00775	-0.974544	Not determined	Not determined.
Harv_2020	Vitvi06g00016	-0.972895	AT2G03090	Expansin A15.
Harv_2020	Vitvi05g00548	-0.966372	AT3G51895	Sulfate transporter 3;1.
Harv_2020	Vitvi13g02509	-0.961719	Not determined	Not determined.
Harv_2020	Vitvi01g00732	-0.960434	AT1G70420	DNA ligase-like protein, putative (DUF1645).
Harv_2020	Vitvi10g00442	-0.951065	Not determined	Not determined.
Harv_2020	Vitvi08g01231	-0.948743	AT5G02160	Transmembrane protein.
Harv_2020	Vitvi17g00787	-0.947736	AT1G60190	ARM repeat superfamily protein.
Harv_2020	Vitvi13g01066	-0.947331	AT3G52060	Core-2/I-branching beta-1,6-N-acetylglucosaminyltransferase family protein.
Harv_2020	Vitvi08g01059	-0.944709	AT3G53380	Concanavalin A-like lectin protein kinase family protein.
Harv_2020	Vitvi01g00593	-0.942954	AT1G67750	Pectate lyase family protein.
Harv_2020	Vitvi06g01344	-0.940489	AT5G22920	CHY-type/CTCHY-type/RING-type Zinc finger protein.
Harv_2020	Vitvi01g00850	-0.935792	AT1G70170	Matrix metalloproteinase.
Harv_2020	Vitvi10g00508	-0.928247	Not determined	Not determined.
Harv_2020	Vitvi09g01621	-0.92361	AT1G80440	Galactose oxidase/kelch repeat superfamily protein.
Harv_2020	Vitvi14g01499	-0.923557	AT5G13180	NAC domain containing protein 83.
Harv_2020	Vitvi02g00466	-0.920605	AT4G22790	MATE efflux family protein.
Harv_2020	Vitvi07g02521	-0.918194	AT5G66900	Disease resistance protein (CC-NBS-LRR class) family.
Harv_2020	Vitvi13g00491	-0.916156	AT3G46230	Heat shock protein 17.4.
Harv_2020	Vitvi01g02096	-0.915649	Not determined	Not determined.
Harv_2020	Vitvi08g02401	-0.912062	Not determined	Not determined.
Harv_2020	Vitvi10g02065	-0.909057	AT5G08350	GRAM domain-containing protein / ABA-responsive protein-like protein.
Harv_2020	Vitvi11g01153	-0.905551	AT5G57150	Basic helix-loop-helix (bHLH) DNA-binding superfamily protein.
Harv_2020	Vitvi08g00836	-0.904926	AT5G01830	ARM repeat superfamily protein.
Harv_2020	Vitvi09g00427	-0.90468	AT1G80440	Galactose oxidase/kelch repeat superfamily protein.
Harv_2020	Vitvi03g01412	-0.904267	Not determined	Not determined.
Harv_2020	Vitvi18g02684	-0.896745	Not determined	Not determined.
Harv_2020	Vitvi01g00379	-0.894755	AT3G03280	Not determined.
Harv_2020	Vitvi04g01261	-0.88904	AT5G25620	Flavin-binding monooxygenase family protein.
Harv_2020	Vitvi07g02648	-0.888611	AT5G24010	Protein kinase superfamily protein.
Harv_2020	Vitvi01g01023	-0.886119	AT1G26800	RING/U-box superfamily protein.
Harv_2020	Vitvi04g00962	-0.88344	Not determined	Not determined.
Harv_2020	Vitvi17g00557	-0.877773	AT2G02760	Ubiquiting-conjugating enzyme 2.
Harv_2020	Vitvi07g00455	-0.873745	AT5G49620	MYB domain protein 78.
Harv_2020	Vitvi06g00667	-0.869849	AT2G30020	Protein phosphatase 2C family protein.
Harv_2020	Vitvi17g00695	-0.868137	AT1G74310	Heat shock protein 101.
Harv_2020	Vitvi16g01424	-0.863403	AT5G51190	Integrase-type DNA-binding superfamily protein.
Harv_2020	Vitvi06g01650	-0.863042	Not determined	Not determined.
Harv_2020	Vitvi06g00443	-0.861257	AT5G02500	Heat shock cognate protein 70-1.
Harv_2020	Vitvi08g00910	-0.859421	AT3G56810	Not determined.
Harv_2020	Vitvi09g01273	-0.858259	AT2G24100	ATP-dependent DNA helicase.
Harv_2020	Vitvi10g01839	-0.84743	AT1G29930	Chlorophyll A/B binding protein 1.
Harv_2020	Vitvi01g00956	-0.841543	AT2G02820	MYB domain protein 88.
Harv_2020	Vitvi13g01972	-0.839636	AT2G16050	Cysteine/Histidine-rich C1 domain family protein.
Harv_2020	Vitvi19g00239	-0.83961	AT4G03510	RING membrane-anchor 1.
Harv_2020	Vitvi09g01332	-0.838999	AT1G51590	Alpha-mannosidase 1.
Harv_2020	Vitvi11g00351	-0.836877	AT3G24500	Multiprotein bridging factor 1C.
Harv_2020	Vitvi18g00628	-0.83602	AT1G59530	Basic leucine-zipper 4.
Harv_2020	Vitvi13g00161	-0.83576	AT3G56360	Not determined.
Harv_2020	Vitvi01g00372	-0.830605	AT5G38110	Anti- silencing function 1b.
Harv_2020	Vitvi03g00735	-0.830041	AT1G10020	Formin-like protein.
Harv_2020	Vitvi01g00012	-0.822603	AT1G69160	Suppressor.
Harv_2020	Vitvi08g02383	-0.819136	Not determined	Not determined.
Harv_2020	Vitvi06g00481	-0.816719	AT2G39700	Expansin A4.
Harv_2020	Vitvi16g01103	-0.814457	AT5G52640	Heat shock-like protein.
Harv_2020	Vitvi13g00058	-0.812123	AT2G40140	Zinc finger (CCCH-type) family protein.
Harv_2020	Vitvi01g00860	-0.81186	AT1G70090	Glucosyl transferase family 8.
Harv_2020	Vitvi01g01846	-0.809752	AT2G03440	Nodulin-related protein 1.
Harv_2020	Vitvi10g00740	-0.804784	AT1G29930	Chlorophyll A/B binding protein 1.
Harv_2020	Vitvi10g00271	-0.802913	AT4G17230	SCARECROW-like 13.
Harv_2020	Vitvi16g02067	-0.795319	Not determined	Not determined.
Harv_2020	Vitvi02g00332	-0.794728	AT1G63460	Glutathione peroxidase 8.
Harv_2020	Vitvi06g00279	-0.793475	Not determined	Not determined.
Harv_2020	Vitvi11g01475	-0.791808	AT5G62865	Not determined.
Harv_2020	Vitvi03g01203	-0.789905	Not determined	Not determined.
Harv_2020	Vitvi07g02571	-0.786331	AT5G65530	Protein kinase superfamily protein.
Harv_2020	Vitvi10g01813	-0.783865	AT1G29640	Senescence regulator (Protein of unknown function, DUF584).
Harv_2020	Vitvi11g00067	-0.783645	AT1G54115	Cation calcium exchanger 4.
Harv_2020	Vitvi15g00920	-0.782989	AT2G46620	P-loop containing nucleoside triphosphate hydrolases superfamily protein.
Harv_2020	Vitvi15g01038	-0.776764	AT5G24090	Chitinase A.
Harv_2020	Vitvi08g02384	-0.776293	Not determined	Not determined.
Harv_2020	Vitvi19g00403	-0.775385	AT5G54660	HSP20-like chaperones superfamily protein.
Harv_2020	Vitvi19g00042	-0.766745	AT3G14850	TRICHOME BIREFRINGENCE-LIKE 41.
Harv_2020	Vitvi01g00388	-0.765944	AT2G01300	Mediator of RNA polymerase II transcription subunit.
Harv_2020	Vitvi19g00673	-0.764385	AT4G14540	Nuclear factor Y, subunit B3.
Harv_2020	Vitvi16g01144	-0.763087	AT5G52860	ABC-2 type transporter family protein.
Harv_2020	Vitvi08g01600	-0.760589	AT2G28200	C2H2-type zinc finger family protein .
Harv_2020	Vitvi17g00116	-0.757775	AT3G48530	SNF1-related protein kinase regulatory subunit gamma 1.
Harv_2020	Vitvi08g01041	-0.756099	AT1G16670	Protein kinase superfamily protein.
Harv_2020	Vitvi01g00352	-0.755668	AT5G38280	PR5-like receptor kinase.
Harv_2020	Vitvi01g00424	-0.755105	Not determined	Not determined.
Harv_2020	Vitvi08g02189	-0.754952	AT5G02500	Heat shock cognate protein 70-1.
Harv_2020	Vitvi05g00076	-0.754719	AT4G16120	COBRA-like protein-7.
Harv_2020	Vitvi14g01846	-0.748979	AT1G59650	CW14 protein (DUF1336).
Harv_2020	Vitvi11g01676	-0.748758	AT4G25810	Xyloglucan endotransglycosylase 6 .
Harv_2020	Vitvi07g00395	-0.746725	AT1G02660	Alpha/beta-Hydrolases superfamily protein.
Harv_2020	Vitvi02g00790	-0.744379	AT5G16910	Cellulose-synthase like D2.]
Harv_2020	Vitvi01g02081	-0.743592	Not determined	Not determined.
Harv_2020	Vitvi09g00350	-0.742946	AT2G25737	Sulfite exporter TauE/SafE family protein.
Harv_2020	Vitvi13g00097	-0.742835	AT5G58530	Glutaredoxin family protein.
Harv_2020	Vitvi07g02682	-0.739544	Not determined	Not determined.
Harv_2020	Vitvi06g00073	-0.733457	AT3G13570	SC35-like splicing factor 30A.
Harv_2020	Vitvi08g00766	-0.7312	AT2G30160	Mitochondrial substrate carrier family protein.
Harv_2020	Vitvi07g02433	-0.728404	Not determined	Not determined.
Harv_2020	Vitvi13g02574	-0.726947	Not determined	Not determined.
Harv_2020	Vitvi16g00707	-0.725126	AT4G19100	PAM68-like protein (DUF3464).
Harv_2020	Vitvi11g00405	-0.724896	AT2G03500	Homeodomain-like superfamily protein.
Harv_2020	Vitvi12g00209	-0.72446	AT2G42570	TRICHOME BIREFRINGENCE-LIKE 39.
Harv_2020	Vitvi16g00942	-0.724406	AT5G52020	Integrase-type DNA-binding superfamily protein.
Harv_2020	Vitvi05g01961	-0.723207	AT2G29420	Glutathione S-transferase tau 7.
Harv_2020	Vitvi10g00063	-0.722688	AT1G62300	WRKY family transcription factor.
Harv_2020	Vitvi06g01546	-0.721277	AT3G44260	Polynucleotidyl transferase, ribonuclease H-like superfamily protein.
Harv_2020	Vitvi02g01370	-0.719538	Not determined	Not determined.
Harv_2020	Vitvi08g00992	-0.717601	AT5G60800	Heavy metal transport/detoxification superfamily protein.
Harv_2020	Vitvi16g01943	-0.717086	AT3G16520	UDP-glucosyl transferase 88A1.
Harv_2020	Vitvi14g00183	-0.716712	AT1G09090	Respiratory burst oxidase-like protein.
Harv_2020	Vitvi12g00594	-0.716177	AT4G27280	Calcium-binding EF-hand family protein.
Harv_2020	Vitvi02g00228	-0.715779	AT3G61890	Homeobox 12.
Harv_2020	Vitvi02g00436	-0.711041	AT1G12550	D-isomer specific 2-hydroxyacid dehydrogenase family protein.
Harv_2020	Vitvi19g00364	-0.710887	AT4G27280	Calcium-binding EF-hand family protein.
Harv_2020	Vitvi15g01069	-0.705028	AT1G01580	Ferric reduction oxidase 2.
Harv_2020	Vitvi02g00273	-0.70482	AT2G36090	F-box family protein.
Harv_2020	Vitvi07g00667	-0.703564	AT1G04040	HAD superfamily, subfamily IIIB acid phosphatas.
Harv_2020	Vitvi06g00109	-0.703478	Not determined	Not determined.
Harv_2020	Vitvi04g01550	-0.700115	AT3G51430	Calcium-dependent phosphotriesterase superfamily protein.
Harv_2020	Vitvi06g01531	-0.696813	AT1G08380	Photosystem I subunit O.
Harv_2020	Vitvi17g00937	-0.688632	AT4G24730	Manganese-dependent ADP-ribose/CDP-alcohol diphosphatase-like protein.
Harv_2020	Vitvi10g01739	-0.688029	Not determined	Not determined.
Harv_2020	Vitvi08g02168	-0.687048	AT2G28690	TOX high mobility group box protein, putative (DUF1635).
Harv_2020	Vitvi13g00606	-0.686939	Not determined	Not determined.
Harv_2020	Vitvi05g00041	-0.686689	AT3G16720	Not determined.
Harv_2020	Vitvi02g00682	-0.684362	AT5G46570	BR-signaling kinase 2.
Harv_2020	Vitvi13g00614	-0.682819	AT3G54810	Plant-specific GATA-type zinc finger transcription factor family protein.
Harv_2020	Vitvi11g01442	-0.682673	AT2G41480	Peroxidase superfamily protein.
Harv_2020	Vitvi00g01928	-0.679029	AT5G66900	Disease resistance protein (CC-NBS-LRR class) family.
Harv_2020	Vitvi07g00039	-0.678586	AT2G30550	Alpha/beta-Hydrolases superfamily protein.
Harv_2020	Vitvi12g00443	-0.676019	AT2G05810	ARM repeat superfamily protein.
Harv_2020	Vitvi06g01714	-0.672376	AT2G29260	NAD(P)-binding Rossmann-fold superfamily protein.
Harv_2020	Vitvi02g01288	-0.669347	AT4G19170	9-cis-epoxycarotenoid dioxygenase 4.
Harv_2020	Vitvi17g00103	-0.66582	AT3G02230	Reversibly glycosylated polypeptide 1.
Harv_2020	Vitvi16g01928	-0.664418	AT5G23950	Calcium-dependent lipid-binding (CaLB domain) family protein.
Harv_2020	Vitvi10g02403	-0.66151	AT5G56000	HEAT SHOCK PROTEIN 81.4.
Harv_2020	Vitvi12g00274	-0.659448	AT5G44210	ERF domain protein 9.
Harv_2020	Vitvi02g00695	-0.655507	AT4G17870	Polyketide cyclase/dehydrase and lipid transport superfamily protein.
Harv_2020	Vitvi11g01208	-0.654068	AT4G30190	H[+]-ATPase 2.
Harv_2020	Vitvi18g00432	-0.649969	AT4G08950	Phosphate-responsive 1 family protein.
Harv_2020	Vitvi11g01198	-0.648877	AT1G67940	Non-intrinsic ABC protein 3.
Harv_2020	Vitvi12g01815	-0.644427	AT2G02850	Plantacyanin.
Harv_2020	Vitvi10g01748	-0.643754	AT4G21510	F-box family protein.
Harv_2020	Vitvi01g01973	-0.643253	AT1G15000	Serine carboxypeptidase-like 50.
Harv_2020	Vitvi11g01345	-0.643118	AT2G06520	Photosystem II subunit X.
Harv_2020	Vitvi08g00219	-0.642847	AT2G38640	LURP-one-like protein (DUF567).
Harv_2020	Vitvi19g00303	-0.637072	AT5G54240	Membrane lipoprotein lipid attachment site-like protein, putative (DUF1223).
Harv_2020	Vitvi08g01490	-0.633135	AT2G36310	Uridine-ribohydrolase 1.
Harv_2020	Vitvi19g00396	-0.629115	AT4G27250	NAD(P)-binding Rossmann-fold superfamily protein.
Harv_2020	Vitvi18g01610	-0.629041	AT5G42440	Protein kinase superfamily protein.
Harv_2020	Vitvi13g01107	-0.628724	AT3G03773	HSP20-like chaperones superfamily protein.
Harv_2020	Vitvi12g00315	-0.626711	AT5G42110	Not determined.
Harv_2020	Vitvi08g00998	-0.625762	AT4G34340	TBP-associated factor 8.
Harv_2020	Vitvi18g01639	-0.625313	AT1G18740	ROH1, putative (DUF793).
Harv_2020	Vitvi04g00080	-0.62439	AT4G33000	Calcineurin B-like protein 10.
Harv_2020	Vitvi13g00085	-0.623503	AT3G11090	LOB domain-containing protein 21.
Harv_2020	Vitvi07g01737	-0.617763	AT4G36950	Mitogen-activated protein kinase 21.
Harv_2020	Vitvi13g00646	-0.617047	AT2G39130	Transmembrane amino acid transporter family protein.
Harv_2020	Vitvi17g00389	-0.616061	AT3G13230	RNA-binding KH domain-containing protein.
Harv_2020	Vitvi05g01858	-0.614866	AT4G15610	Uncharacterized protein family (UPF0497).
Harv_2020	Vitvi17g01433	-0.613644	AT3G48800	Sterile alpha motif (SAM) domain-containing protein.
Harv_2020	Vitvi15g00298	-0.613631	AT3G03520	Non-specific phospholipase C3.
Harv_2020	Vitvi03g00566	-0.613554	AT2G23260	UDP-glucosyl transferase 84B1.
Harv_2020	Vitvi03g00999	-0.610383	Not determined	Not determined.
Harv_2020	Vitvi17g00091	-0.608521	AT5G14120	Major facilitator superfamily protein.
Harv_2020	Vitvi12g00660	-0.603172	AT5G55560	Protein kinase superfamily protein.
Harv_2020	Vitvi15g00388	-0.601951	Not determined	Not determined.
Harv_2020	Vitvi01g00353	-0.600799	AT1G18390	Serine/Threonine kinase family catalytic domain protein.
Harv_2020	Vitvi03g01199	-0.600656	Not determined	Not determined.
Harv_2020	Vitvi13g02344	0.600018	AT3G14470	NB-ARC domain-containing disease resistance protein.
Harv_2020	Vitvi12g02643	0.600944	AT5G17680	Disease resistance protein (TIR-NBS-LRR class).
Harv_2020	Vitvi12g00139	0.602317	AT1G29340	Plant U-box 17.
Harv_2020	Vitvi11g01624	0.602698	AT2G13600	Pentatricopeptide repeat (PPR) superfamily protein.
Harv_2020	Vitvi13g02145	0.602905	AT3G11680	Aluminum activated malate transporter family protein.
Harv_2020	Vitvi11g01479	0.605782	AT5G51350	Leucine-rich repeat transmembrane protein kinase family protein.
Harv_2020	Vitvi11g00268	0.60791	AT2G40570	Initiator tRNA phosphoribosyl transferase family protein.
Harv_2020	Vitvi06g00374	0.613224	AT3G45780	Phototropin 1.
Harv_2020	Vitvi12g00759	0.61351	AT2G04235	Not determined.
Harv_2020	Vitvi15g01617	0.615993	AT5G53130	Cyclic nucleotide gated channel 1.
Harv_2020	Vitvi08g02139	0.618837	AT5G07280	Leucine-rich repeat transmembrane protein kinase.
Harv_2020	Vitvi07g00269	0.620054	AT3G62900	CW-type Zinc Finger.
Harv_2020	Vitvi05g02234	0.625443	AT5G35450	Disease resistance protein (CC-NBS-LRR class) family.
Harv_2020	Vitvi13g00587	0.626362	AT2G37150	RING/U-box superfamily protein.
Harv_2020	Vitvi07g01345	0.632918	AT3G50590	Transducin/WD40 repeat-like superfamily protein.
Harv_2020	Vitvi12g02472	0.634146	AT5G55490	Gamete expressed protein 1.
Harv_2020	Vitvi12g02641	0.636942	AT5G17680	Disease resistance protein (TIR-NBS-LRR class).
Harv_2020	Vitvi01g00084	0.639033	AT1G80660	H[+]-ATPase 9.
Harv_2020	Vitvi18g00909	0.640955	AT1G19300	Nucleotide-diphospho-sugar transferases superfamily protein.
Harv_2020	Vitvi14g01597	0.64309	AT3G01750	Ankyrin repeat family protein.
Harv_2020	Vitvi18g02337	0.644498	AT5G17680	Disease resistance protein (TIR-NBS-LRR class).
Harv_2020	Vitvi13g01902	0.64627	Not determined	Not determined.
Harv_2020	Vitvi01g01458	0.647551	AT1G65810	P-loop containing nucleoside triphosphate hydrolases superfamily protein.
Harv_2020	Vitvi08g01753	0.647669	AT5G06700	Trichome birefringence-like protein (DUF828).
Harv_2020	Vitvi12g00381	0.65302	AT4G21990	APS reductase 3.
Harv_2020	Vitvi04g02157	0.65384	AT4G10770	Oligopeptide transporter 7.
Harv_2020	Vitvi10g00297	0.655919	AT5G42400	SET domain protein 25.
Harv_2020	Vitvi16g01010	0.656436	AT1G66920	Protein kinase superfamily protein.
Harv_2020	Vitvi19g00514	0.658259	AT5G55050	GDSL-like Lipase/Acylhydrolase superfamily protein.
Harv_2020	Vitvi13g01817	0.661798	AT5G67030	Zeaxanthin epoxidase (ZEP) (ABA1).
Harv_2020	Vitvi12g00382	0.664803	AT1G76160	SKU5 similar 5.
Harv_2020	Vitvi07g00363	0.66714	AT3G16850	Pectin lyase-like superfamily protein.
Harv_2020	Vitvi06g00575	0.670578	AT5G05820	Nucleotide-sugar transporter family protein.
Harv_2020	Vitvi18g01574	0.675131	AT1G71710	DNAse I-like superfamily protein.
Harv_2020	Vitvi17g00104	0.675605	AT3G48560	Chlorsulfuron/imidazolinone resistant 1.
Harv_2020	Vitvi10g01764	0.676052	AT2G33770	Phosphate 2.
Harv_2020	Vitvi07g00513	0.679512	AT5G05170	Cellulose synthase family protein.
Harv_2020	Vitvi19g02275	0.685853	AT3G14470	NB-ARC domain-containing disease resistance protein.
Harv_2020	Vitvi05g00367	0.687237	AT3G21480	BRCT domain-containing DNA repair protein.
Harv_2020	Vitvi18g03373	0.68828	AT5G17680	Disease resistance protein (TIR-NBS-LRR class).
Harv_2020	Vitvi17g00064	0.690035	AT3G48770	ATP/DNA binding protein.
Harv_2020	Vitvi07g02006	0.690524	AT4G09160	SEC14 cytosolic factor family protein / phosphoglyceride transfer family protein.
Harv_2020	Vitvi10g00432	0.69459	AT4G04920	Sensitive to freezing 6.
Harv_2020	Vitvi11g01268	0.696851	AT4G25810	Xyloglucan endotransglycosylase 6.
Harv_2020	Vitvi19g02010	0.699498	AT4G27190	NB-ARC domain-containing disease resistance protei.
Harv_2020	Vitvi19g00928	0.707925	AT1G55610	BRI1 like.
Harv_2020	Vitvi13g02272	0.713257	AT3G14470	NB-ARC domain-containing disease resistance protein.
Harv_2020	Vitvi16g01496	0.71826	AT1G64950	Cytochrome P450, family 89, subfamily A, polypeptide 5.
Harv_2020	Vitvi03g00072	0.728966	AT2G13600	Pentatricopeptide repeat (PPR) superfamily protein.
Harv_2020	Vitvi06g01276	0.729485	AT1G50450	Saccharopine dehydrogenase.
Harv_2020	Vitvi12g00373	0.731371	AT5G16970	Alkenal reductase.
Harv_2020	Vitvi12g01936	0.735003	AT4G08850	Leucine-rich repeat receptor-like protein kinase family protein.
Harv_2020	Vitvi12g01792	0.735948	AT5G17680	Disease resistance protein (TIR-NBS-LRR class).
Harv_2020	Vitvi10g01523	0.744402	AT5G08350	GRAM domain-containing protein / ABA-responsive protein-like protein .
Harv_2020	Vitvi19g00062	0.749017	AT4G27220	NB-ARC domain-containing disease resistance protein.
Harv_2020	Vitvi02g00063	0.751497	AT4G23640	Potassium transporter family protein.
Harv_2020	Vitvi13g00019	0.755109	AT2G38120	Transmembrane amino acid transporter family protein.
Harv_2020	Vitvi12g02724	0.768872	Not determined	Not determined.
Harv_2020	Vitvi12g00685	0.780825	AT5G35750	Histidine kinase 2.
Harv_2020	Vitvi03g00597	0.78179	AT3G19540	Glutamyl-tRNA (Gln) amidotransferase subunit A (DUF620).
Harv_2020	Vitvi13g01611	0.789438	AT3G57330	Autoinhibited Ca2+-ATPase 11.
Harv_2020	Vitvi10g01810	0.791222	Not determined	Not determined.
Harv_2020	Vitvi05g00918	0.794485	AT1G69550	Disease resistance protein (TIR-NBS-LRR class).
Harv_2020	Vitvi13g02597	0.796609	AT3G14470	NB-ARC domain-containing disease resistance protein.
Harv_2020	Vitvi12g02685	0.812824	Not determined	Not determined.
Harv_2020	Vitvi05g00272	0.816128	Not determined	Not determined.
Harv_2020	Vitvi08g00888	0.821956	AT2G41050	PQ-loop repeat family protein / transmembrane family protein.
Harv_2020	Vitvi19g01935	0.824397	AT4G21380	Receptor kinase 3.
Harv_2020	Vitvi05g00780	0.825383	AT4G14330	P-loop containing nucleoside triphosphate hydrolases superfamily protein.
Harv_2020	Vitvi09g00478	0.825432	AT1G15520	Pleiotropic drug resistance 12.
Harv_2020	Vitvi07g00890	0.829126	AT3G07040	NB-ARC domain-containing disease resistance protein.
Harv_2020	Vitvi12g02197	0.831103	AT4G27500	Proton pump interactor 1.
Harv_2020	Vitvi13g01620	0.835543	AT3G14470	NB-ARC domain-containing disease resistance protein.
Harv_2020	Vitvi12g00615	0.839269	AT4G03230	G-type lectin S-receptor-like Serine/Threonine-kinase.
Harv_2020	Vitvi18g00153	0.84097	AT1G53470	Mechanosensitive channel of small conductance-like 4.
Harv_2020	Vitvi07g01240	0.841502	AT1G65590	Beta-hexosaminidase 3.
Harv_2020	Vitvi19g00611	0.845192	AT5G55540	Tornado 1.
Harv_2020	Vitvi10g01035	0.847284	AT1G30690	Sec14p-like phosphatidylinositol transfer family protein.
Harv_2020	Vitvi14g00775	0.848835	AT5G37660	Plasmodesmata-located protein 7.
Harv_2020	Vitvi12g00725	0.850049	AT5G04370	S-adenosyl-L-methionine-dependent methyltransferases superfamily protein.
Harv_2020	Vitvi16g01289	0.851984	AT5G53420	CCT motif family protein.
Harv_2020	Vitvi04g01934	0.858936	AT5G10770	Eukaryotic aspartyl protease family protein.
Harv_2020	Vitvi07g01881	0.861657	AT2G21770	cellulose synthase A9.
Harv_2020	Vitvi00g00997	0.870802	AT5G47690	Binding protein.
Harv_2020	Vitvi02g00160	0.877365	AT1G64500	Glutaredoxin family protein.
Harv_2020	Vitvi07g00400	0.891136	AT4G02100	Heat shock protein DnaJ with tetratricopeptide repeat-containing protein.
Harv_2020	Vitvi05g01420	0.893751	AT1G58210	EMBRYO DEFECTIVE protein.
Harv_2020	Vitvi16g01542	0.894736	AT2G34930	Disease resistance family protein / LRR family protein.
Harv_2020	Vitvi09g00477	0.898975	AT1G15520	Pleiotropic drug resistance 12.
Harv_2020	Vitvi14g01268	0.910251	AT5G15900	TRICHOME BIREFRINGENCE-LIKE 19.
Harv_2020	Vitvi13g02357	0.925331	AT3G14470	NB-ARC domain-containing disease resistance protein.
Harv_2020	Vitvi04g00423	0.929669	AT1G15520	Pleiotropic drug resistance 12.
Harv_2020	Vitvi05g02111	0.94457	AT3G23730	Xyloglucan endotransglucosylase/hydrolase 16.
Harv_2020	Vitvi19g01966	0.968466	AT4G27290	S-locus lectin protein kinase family protein.
Harv_2020	Vitvi07g02814	0.97147	AT5G36930	Disease resistance protein (TIR-NBS-LRR class) family.
Harv_2020	Vitvi10g02174	0.97232	AT1G61680	Terpene synthase 14.
Harv_2020	Vitvi14g02593	0.993719	AT4G27190	NB-ARC domain-containing disease resistance protein.
Harv_2020	Vitvi11g00380	1.00685	AT3G24330	O-Glycosyl hydrolases family 17 protein.
Harv_2020	Vitvi16g00298	1.01872	AT1G13810	Restriction endonuclease, type II-like superfamily protein.
Harv_2020	Vitvi13g00750	1.03175	AT3G13900	ATPase E1-E2 type family protein / haloacid dehalogenase-like hydrolase family protein.
Harv_2020	Vitvi15g01626	1.03268	AT3G61660	Not determined.
Harv_2020	Vitvi05g00919	1.04002	AT5G17680	Disease resistance protein (TIR-NBS-LRR class).
Harv_2020	Vitvi13g01811	1.05161	AT3G14470	NB-ARC domain-containing disease resistance protein.
Harv_2020	Vitvi18g02220	1.05266	AT1G17720	Protein phosphatase 2A, regulatory subunit PR55.
Harv_2020	Vitvi01g00830	1.05347	AT1G70210	CYCLIN D1;1.
Harv_2020	Vitvi14g00831	1.0557	AT1G61190	LRR and NB-ARC domains-containing disease resistance protein.
Harv_2020	Vitvi12g00452	1.0656	AT5G14180	Myzus persicae-induced lipase 1.
Harv_2020	Vitvi02g00082	1.0772	AT3G59140	Multidrug resistance-associated protein 14.
Harv_2020	Vitvi19g02042	1.08465	AT5G55340	MBOAT (membrane bound O-acyl transferase) family protein.
Harv_2020	Vitvi17g00664	1.09582	AT5G07800	Flavin-binding monooxygenase family protein.
Harv_2020	Vitvi19g00484	1.10858	AT4G27220	NB-ARC domain-containing disease resistance protein.
Harv_2020	Vitvi05g00406	1.11207	AT5G18980	ARM repeat superfamily protein.
Harv_2020	Vitvi14g01283	1.11276	AT5G38710	Methylenetetrahydrofolate reductase family protein.
Harv_2020	Vitvi07g01794	1.12075	AT4G39700	Heavy metal transport/detoxification superfamily protein.
Harv_2020	Vitvi01g02001	1.1274	AT1G68040	S-adenosyl-L-methionine-dependent methyltransferases superfamily protein.
Harv_2020	Vitvi11g00074	1.14127	AT5G07990	Cytochrome P450 superfamily protein.
Harv_2020	Vitvi00g01462	1.15037	AT1G61680	Terpene synthase 14.
Harv_2020	Vitvi10g01729	1.18303	AT3G22060	Receptor-like protein kinase-related family protein.
Harv_2020	Vitvi06g00665	1.18364	AT5G58600	Pmr5/Cas1p GDSL/SGNH-like acyl-esterase family protein.
Harv_2020	Vitvi08g02259	1.21263	AT4G28570	Long-chain fatty alcohol dehydrogenase family protein.
Harv_2020	Vitvi07g02424	1.23045	AT5G17680	Disease resistance protein (TIR-NBS-LRR class).
Harv_2020	Vitvi04g01453	1.24077	AT5G66230	Chalcone-flavanone isomerase family protein.
Harv_2020	Vitvi01g00503	1.24271	AT1G14790	RNA-dependent RNA polymerase 1.
Harv_2020	Vitvi06g01387	1.24767	AT5G22810	GDSL-like lipase/acylhydrolase superfamily protein.
Harv_2020	Vitvi10g01541	1.3254	AT3G20015	Eukaryotic aspartyl protease family protein.
Harv_2020	Vitvi17g01735	1.3526	AT1G61680	Terpene synthase 14.
Harv_2020	Vitvi06g00231	1.40146	AT1G51405	Myosin-like protein.
Harv_2020	Vitvi12g00774	1.40195	AT5G48310	Portal protein.
Harv_2020	Vitvi13g01981	1.4102	AT2G16050	Cysteine/Histidine-rich C1 domain family protein.
Harv_2020	Vitvi07g01959	1.41918	AT1G80900	Magnesium transporter 1.
Harv_2020	Vitvi01g00241	1.46686	AT1G13250	Galacturonosyltransferase-like 3.
Harv_2020	Vitvi04g00713	1.47931	AT2G27600	AAA-type ATPase family protein.
Harv_2020	Vitvi04g02122	1.52265	AT3G11480	S-adenosyl-L-methionine-dependent methyltransferases superfamily protein.
Harv_2020	Vitvi09g00238	1.52809	AT4G29990	Leucine-rich repeat transmembrane protein kinase protein.
Harv_2020	Vitvi11g01675	1.55432	AT4G25810	Xyyloglucan endotransglycosylase 6.
Harv_2020	Vitvi01g00230	1.622	AT3G25700	Eukaryotic aspartyl protease family protei.
Harv_2020	Vitvi07g03188	1.62271	AT3G14470	NB-ARC domain-containing disease resistance protein.
Harv_2020	Vitvi03g00191	1.63225	AT1G53470	Mechanosensitive channel of small conductance-like 4.
Harv_2020	Vitvi19g00252	1.6428	AT5G53750	CBS domain-containing protein.
Harv_2020	Vitvi04g01237	1.65377	AT3G50740	UDP-glucosyl transferase 72E1.
Harv_2020	Vitvi13g00536	1.69316	AT3G54770	RNA-binding (RRM/RBD/RNP motifs) family protein.
Harv_2020	Vitvi15g00020	1.71894	AT3G14470	NB-ARC domain-containing disease resistance protein.
Harv_2020	Vitvi14g01865	1.7647	AT3G28345	ABC transporter family protein.
Harv_2020	Vitvi05g02108	1.82481	AT4G14130	Xyloglucan endotransglucosylase/hydrolase 15.
Harv_2020	Vitvi07g01451	1.88991	AT4G24610	Pesticidal crystal cry8Ba protein.
Harv_2020	Vitvi09g00243	1.91942	AT4G29990	Leucine-rich repeat transmembrane protein kinase protein.
